# Supplementary material for: A Novel LHX6 Reporter Cell Line for Tracking Human iPSC-Derived Cortical Interneurons
Source: Cells. 2022 Mar 1;11(5):853. doi: 10.3390/cells11050853 (PMC8909769; doi:10.3390/cells11050853)
Supplement: Supplementary file 1 [file cells-11-00853-s001.zip]

Archive with 1 entries (1 files):
- cells-1537704-supplementary.pdf
